# Supplementary material for: Cellular Efficacy of Fattigated Nanoparticles and Real-Time ROS Occurrence Using Microfluidic Hepatocarcinoma Chip System: Effect of Anticancer Drug Solubility and Shear Stress
Source: Pharmaceuticals (Basel). 2023 Sep 20;16(9):1330. doi: 10.3390/ph16091330 (PMC10536289; doi:10.3390/ph16091330)
Supplement: Supplementary file 1 [file pharmaceuticals-16-01330-s001.zip]

Archive with 1 entries (1 files):
- pharmaceuticals-2591428-supplementary.pdf
